# Supplementary material for: Thermodynamic Study of 1,4-Bis(3-methylimidazolium-1-yl)butane Bis(trifluoromethylsulfonyl)imide ([C4(MIm)2][NTf2]2) from 6 to 350 K
Source: Molecules. 2024 Sep 3;29(17):4180. doi: 10.3390/molecules29174180 (PMC11396955; doi:10.3390/molecules29174180)
Supplement: Supplementary file 1 [file molecules-29-04180-s001.zip]

Archive with 1 entries (1 files):
- molecules-3161126-supplementary.pdf
